# Supplementary material for: Verification of Laser Heterodyne Interferometric Bench for Chinese Spaceborne Gravitational Wave Detection Missions
Source: Research (Wash D C). 2024 Feb 14;7:0302. doi: 10.34133/research.0302 (PMC10865108; doi:10.34133/research.0302)
Supplement: Supplementary 1 — Sections S1 to S3 Figs. S1 to S6 [file research.0302.f1.zip]

Archive with 7 entries (7 files):
- figure S1.tif
- figure S2.tif
- figure S3.tif
- figure S4.tif
- figure S5.tif
- figure S6.tif
- Supplementary Materials-R3.docx
